# Supplementary material for: The incidence and severity of COVID-19 in adult professional soccer players in Russia
Source: PLoS One. 2022 Jun 6;17(6):e0265019. doi: 10.1371/journal.pone.0265019 (PMC9170087; doi:10.1371/journal.pone.0265019)
Supplement: S1 File — (XLSX) [file pone.0265019.s001.xlsx]

## Sheet: Лист1
Age	Lung injury (yes/no)	% КТ	Duration of treatment	General group	Player Position	Body height	Body weight	BMI	Symptoms	Treatment		Role	Code		Symptoms	Code		treatment	Code
35	1	25	20	40	4	178	86	27.14	1,2,5	1, 3		Go	1		Weakness	1		Antibiotics	1
33	1	25	16	21	1	195	89	23.41	1,3,2,5	1.3		Defender	2		Headache	2		Antiviral	2
19	0		14	22	3	188	70	19.81	0	2		Midfielder	3		Loss of smell	3		Anticoagulants	3
												Forward	4		Body temperature up to 37.5	4		Antimalarial	4
															Body temperature above 37.5	5		Vitamins	5
															Gastrointestinal disorders	6		NSAIDs	6
27	1	10	13	17	3	190	76	21.05	1,5,3,6,2,8	1,2,3,4,5					Muscle pain	7		Interferone	7
28	0		14	16	4	187	78	22.31	2,4,6,1,8	1,2,3,4,5					Sore throat	8		Glucocorticosteroids	8
29	0		7	16	3	188	80	22.63	1,2,8	1,2,3,4,5					Cough	9
28	0		8	16	4	187	79	22.59	1,5,3,6,2,8	1,2,3,4,5					Dyspnea	10
28	0		7	16	3	174	68	22.46	2,8,3	1,2,3,4,5
24	0		15	14	4	185	73	21.33	1,5,3,6,2,8	1,2,3,4,5
20	0		10	14	3	178	69	21.78	1,2,8	1,2,3,4,5
26	0		20	19	3	185	75	21.91	2.3	1,2,5
24	0		16	16	3	181	73	22.28	2,7,1	2,1,5
18	0		28	26	3	182	73	22.04	2,8,4	1,2,5
18	0		14	17	1	188	82	23.2	0	5
28	1		16	16	3	170	60	20.76	4,8,9	2,1,3
33	1		20	20	3	182	80	24.15	8.9	2,1,3
24	0		17	16	3	179	76	23.72	8	2,1,3
32	0		14	13	3	183	75	22.4	0	2.6
22	0		14	13	2	190	79	21.88	4.8	2.6
29	1		20	17	2	183	73	21.8	0	2,1,3
33	1		20	12	2	186	80	23.12	4,8,9	2,1,3
26	1		17	18	2	193	84	22.55	4,8,9	1.2
22	0		11	11	3	186	75	21.68	0	2
27	0		15	16	1	191	81	22.2	0	1
18	1		22	22	3	179	69	21.53	2.4	1.2
27	0			26	2	198	86.2	21.99	0	0
27	0			26	3	180	74.8	23.09	0	0
26	0			26	1	192	86.8	23.55	0	0
21	0			26	3	178	70.3	22.19	0	0
21	0		14	30	2	180	73	22.53	1,2,4	1
24	1	15	14	27	2	181	60	18.31	1,2,3,4	1
24	1		4	18	2	176	67	21.63	0	0
27	0		14	14	2	185	78	22.79	1,2,3,4	1.6
24	0		14	14	4	190	90	24.93	0	0
24	0		10	14	3	183			4	1
23	0		7	24	3	184			4.3	1.2
24	0		10	14	2	185			4.1	1.7
20	0		14	18	4	175	65	21.22	1,2,5,3	1,2,5
26	0		14	21	2	189	83	23.24	1,2,5,3	1,2,5
30	0		14	21	2	190	83	22.99	1,2,5,3	1,2,5
20	0		14	18	3	180	76	23.46	0	0
29	0		14	18	2	190	80	22.16	0	0
26	0		14	18	3	190	82	22.71	0	0
22	0		14	18	4	179	77	24.03	1,2,5,3	1,2,5
30	0		14	18	1	186	83	23.99	1,2,5,3	1,2,5
19	0		14	18	1	190	88	24.38	0	0
31	0		14	21	3	184	78	23.04	1,2,5,3	1,2,5
33	1	1-2%	21	27	1	190	80	22.16	1,2,5,3	1,2,5
20	0		14	18	4	168	65	23.03	1,2,5,3	1,2,5
18	0		14	18	2	184	74	21.86	1,2,5,3	1,2,5
22	0		14	18	2	184	70	20.68	0	0
26	0		14	18	2	186	79	22.84	1,2,5,3	1,2,5
22	0		20		1	197	87	22.42	2,8,9,5	2
27	0		12		3	184	79	23.33	0	2
23	0		14		2	190	87	24.1	1,2,4	1,2,5
26	1	15	19		4	184	80	23.63	1,8,6	1,2,3,8
21	0		16		3	186	77	22.26	1,4,8	1,2,5,6
27	0		26		3	179	69	21.53	3	2.5
26	1	20	22		2	194	89	23.65	1,8,5,10	1,2,9
21	0		24		2	188	76	21.5	3	2.5
27	1	10	11		3	184	80	23.63	1,2,9	1,2,5
26	1	15	19		3	182	75	22.64	1,9,2	1,2,3
26	0		14		4	173	75	25.06	0	2.5
28	0		14		2	187	72	20.59	0	2.5
23	0		12		4	180	73	22.53	1.4	2.5
20	1	32	14			173	66.7	22.3	1,2,3,5	1,2,6,7
24	0				2	176	68	21.95	0	0
23	0				3	180	76	23.46	0	0
22	0				3	183	77	22.99	0	0
20	0				1	184	77	22.74	0	0
20	0				4	173	73	24.39	0	0
21	0				2	190	80	22.16	0	0
32	1				3	181	75	22.89	1,2,5,9	1,2,5,7
21	1				3	174	60	19.82	1,2,5,9	1,2,5,7
27	0				4	175	68	22.2	0	0
21	0		25		2	193	87	23.36	0	14 суток
23	0		25		3	187	78	22.31	0	14 суток
32	1	5	25		3	183	79	23.59	0	14 суток
27	0		25		4	176	73	23.57	0	14 суток
30	0				4	174	78	25.76	0
36	1		14	14	4	188	92	26	1,2,5	1,2,5
	1								1,2,5,7	1,2,5,7
	0								0	0
	1								1,2,5,7	1,2,5,7
	0								1,2,5,3	1,2,5,7
	1								1,2,5,7	1,2,5,7
	0								1,2,5,3	1,2,5,7
	0								0	0
	0								0	0
22	0				4	180	77	23.8	0	0
